# Supplementary material for: The Wheat Bax Inhibitor-1 Protein Interacts with an Aquaporin TaPIP1 and Enhances Disease Resistance in Arabidopsis
Source: Front Plant Sci. 2018 Jan 22;9:20. doi: 10.3389/fpls.2018.00020 (PMC5786567; doi:10.3389/fpls.2018.00020)
Supplement: Supplementary file 1 [file Table_1.XLSX]

## Sheet: Sheet1
Supplementary Table S1. The top ten differentially expressed genes in Fg-treated wheat RNA-seq analysis.
Gene ID	CK1_Count	CK2_Count	CK3_Count	Fg1_Count	Fg2_Count	Fg3_Count	CK1_FPKM	CK2_FPKM	CK3_FPKM	Fg1_FPKM	Fg2_FPKM	Fg3_FPKM	FDR	log2(Fold change)	regulated	Swissprot_annotation
gene:TRIAE_CS42_4DL_TGACv1_342489_AA1115100	568	222	250	9226	7863	13256	62.5044	26.5111	28.8331	937.481	820.782	1279.1	2.94855e-18	4.90455	up	Protein IN2-1 homolog B GN=GSTZ5 OS=Oryza sativa subsp. japonica
gene:TRIAE_CS42_2AL_TGACv1_093869_AA0288470	959	232	213	13279	12207	15307	68.7149	22.0427	19.8724	761.75	700.377	835.182	3.56817e-29	4.89358	up	Probable aldo-keto reductase 2 OS=Oryza sativa subsp. japonica
gene:TRIAE_CS42_U_TGACv1_644608_AA2140670	326	181	152	5309	5126	7235	39.5029	22.254	18.766	650.171	624.911	882.187	8.8202e-33	4.78352	up	Bax inhibitor 1 OS=Oryza sativa subsp. Japonica
gene:TRIAE_CS42_6BS_TGACv1_515717_AA1671980	296	182	157	4253	4082	6282	47.9104	29.5857	26.44	688.294	658.817	1020.3	5.58388e-20	4.56454	up	Bax inhibitor 1 OS=Oryza sativa subsp. Japonica
gene:TRIAE_CS42_6DL_TGACv1_526737_AA1691050	987	420	404	13154	11603	16425	67.8267	28.5138	27.31	814.836	731.405	973.093	7.19364e-26	4.54424	up	Glutathione reductase, cytosolic OS=Oryza sativa subsp. Japonica
gene:TRIAE_CS42_7BL_TGACv1_577050_AA1864030	314	173	182	4324	3706	6167	114.239	66.4207	66.4653	1522.39	1323.51	2154.61	6.6864e-17	4.44724	up	Copper transport protein ATX1 GN=ATX1 OS=Arabidopsis thaliana
gene:TRIAE_CS42_1DS_TGACv1_080140_AA0241150	957	540	544	12800	11013	17565	176.963	98.0554	98.7112	2227.01	1889.43	3063.17	6.82859e-20	4.38116	up	60S ribosomal protein L10-2 OS=Oryza sativa subsp. Japonica
gene:TRIAE_CS42_7DL_TGACv1_604760_AA2001460	253	118	134	3105	2807	4220	78.3144	37.7772	41.9414	971.533	895.898	1289.67	6.98342e-24	4.36507	up	Copper transport protein ATX1 GN=ATX1 OS=Arabidopsis thaliana
gene:TRIAE_CS42_3AL_TGACv1_196379_AA0659900	384	130	110	3568	4158	4581	73.188	24.3788	20.212	670.119	770.927	871.215	3.89587e-39	4.33634	up	Glutathione S-transferase 1 GN=GST1 OS=Zea mays
gene:TRIAE_CS42_1BS_TGACv1_049766_AA0161150	547	268	266	6583	6061	8619	34.3152	16.4727	16.4294	367.515	342.538	453.228	4.55807e-31	4.33615	up	Glutamate--cysteine ligase B, chloroplastic GN=P0038F09.39 OS=Oryza sativa
