# Supplementary material for: The Wheat Bax Inhibitor-1 Protein Interacts with an Aquaporin TaPIP1 and Enhances Disease Resistance in Arabidopsis
Source: Front Plant Sci. 2018 Jan 22;9:20. doi: 10.3389/fpls.2018.00020 (PMC5786567; doi:10.3389/fpls.2018.00020)
Supplement: Supplementary file 2 [file Table_2.XLSX]

## Sheet: Sheet1
Supplementary Table S2.Sequence of primers used in this study
Primer Names	Primer Sequence	Experiment
TaBI-1.1 F	5'-GAACAACCTTGCGTGCGA-3'	Gene cloning
TaBI-1.1 R	5'-GCGGCGGTGATGGTATCTAC-3'	Gene cloning
pTaBI-1.1 F	5'-ACGATAGACCAGTCGATGGGAA-3'	Gene cloning
pTaBI-1.1 R	5'-GGATTTCGATACCGGTGATGG-3'	Gene cloning
TaBI-1.1-pCMBIA1302 F	5'-GGGACTCTTGACCATGATGGACGCCTTCTACTCG-3'	Gene cloning
TaBI-1.1-pCMBIA1302 R	5'-TCAGATCTACCCATGGGGACCTCCTCTTCCTCTTC-3'	Gene cloning
pTaBI-1.1-pCMBIA1391Z F	5'-GCAGGTCGACGGATCCACGATAGACCAGTCGATGG-3'	Gene cloning
pTaBI-1.1-pCMBIA1391Z R	5'-GAATTCCCGGGGATCCCGATCGGTTGGTTGATTC-3'	Gene cloning
TaBI-1.1-pGBKT7 F	5'-CATGGAGGCCGAATTCATGGACGCCTTCTACTCG-3'	Gene cloning
TaBI-1.1-pGBKT7 R	5'-GGATCCCCGGGAATTCTCAGGACCTCCTCTTCCTC-3'	Gene cloning
TaBI-1.1-pGADT7 F	5'-GGAGGCCAGTGAATTCATGGACGCCTTCTACTCG-3'	Gene cloning
TaBI-1.1-pGADT7 R	5'-CACCCGGGTGGAATTCTCAGGACCTCCTCTTCCTC-3'	Gene cloning
TaBI-1.1-pCold™ F	5'-ATTCAAGCTTGTCGACATGGACGCCTTCTACTCG-3'	Gene cloning
TaBI-1.1-pCold™ R	5'-TAGACTGCAGGTCGACTCAGGACCTCCTCTTCCTC-3'	Gene cloning
TaBI-1.1-pJIT16318GFP F	5'-TATCTCTAGAGGATCCATGGACGCCTTCTACTCG-3'	Gene cloning
TaBI-1.1-pJIT16318GFP R	5'-TGCTCACCATGGATCCGGACCTCCTCTTCCTCTTC-3'	Gene cloning
TaPIP1 F	5'-ACACACACACATCATCTCCTCCG-3'	Gene cloning
TaPIP1 R	5'-CGTGACCGAAAACCTTCCAAA-3'	Gene cloning
TaPIP1-pGBKT7 F	5'-CATGGAGGCCGAATTCATGGAGGGCAAGGAGG-3'	Gene cloning
TaPIP1-pGBKT7 R	5'-GGATCCCCGGGAATTCCTAGTCGCGGCTCTTGA-3'	Gene cloning
TaPIP1-pGADT7 F	5'-GGAGGCCAGTGAATTCATGGAGGGCAAGGAGG-3'	Gene cloning
TaPIP1-pGADT7 R	5'-CACCCGGGTGGAATTCCTAGTCGCGGCTCTTGA-3'	Gene cloning
TaPIP1-pGEX-4T-1 F	5'-TGGATCCCCGGAATTCATGGAGGGCAAGGAGG-3'	Gene cloning
TaPIP1-pGEX-4T-1 R	5'-GTCGACCCGGGAATTCCTAGTCGCGGCTCTTGA-3'	Gene cloning
TaPIP1-pJIT16318GFP F	5'-TATCTCTAGAGGATCCATGGAGGGCAAGGAGG-3'	Gene cloning
TaPIP1-pJIT16318GFP R	5'-TGCTCACCATGGATCCGTCGCGGCTCTTGAAG-3'	Gene cloning
TaPIP1-mRFP F	5'-GCCCAGATCAACTAGT ATGGAGGGCAAGGAGG-3'	Gene cloning
TaPIP1-mRFP R	5'-TCGAGACGTCTCTAGAGTCGCGGCTCTTGAAG-3'	Gene cloning
TaPIP1-pCMBIA1302 F	5'-GGGACTCTTGACCATG ATGGAGGGCAAGGAGG-3'	Gene cloning
TaPIP1-pCMBIA1302 R	5'-TCAGATCTACCATGG C GTCGCGGCTCTTGAAG-3'	Gene cloning
TaBI-1 qF	5'-GAGGAGAGGAAGAGGTTTGG-3'	Quantitative RT-PCR
TaBI-1 qR	5'-GAAGTCGGTGAAGAGGGTG-3'	Quantitative RT-PCR
wheat actin qF	5'-CTCCCTCACAACAACCGC-3'	Quantitative RT-PCR
wheat actin qR	5'-TACCAGGAACTTCCATACCAAC-3'	Quantitative RT-PCR
PR1 qF	5'-GAGGAGCGGTAGGCGTAGGT-3'	Quantitative RT-PCR
PR1 qR	5'-CCGCTACCCCAGGCTAAGTT-3'	Quantitative RT-PCR
PR2 qF	5'-AAGTCCATCGGACGTTGTGG-3'	Quantitative RT-PCR
PR2 qR	5'-ACTGGGAACGTCGAGGATGA-3'	Quantitative RT-PCR
EDS1 qF	5'-GAGTGCGGATCATGCTTTTG-3'	Quantitative RT-PCR
EDS1 qR	5'-ATCCATTCTCCAAGCATCCC-3'	Quantitative RT-PCR
ICS1 qF	5'-TTTTGGTGGCGAGGAGAGTG-3'	Quantitative RT-PCR
ICS1 qR	5'-CTTCCAGCTACTATCCCTGTCC-3'	Quantitative RT-PCR
PR5 qF	5'-TCGGGAGATTGCAAATACGC-3'	Quantitative RT-PCR
PR5 qR	5'-ACTCTTGCAGGCCACGACAT-3'	Quantitative RT-PCR
PCR1 qF	5'-TCAAGGAGAATGGTCCACAGG-3'	Quantitative RT-PCR
PCR1 qR	5'-GGGTCAAAGCACAGAGGTTACA-3'	Quantitative RT-PCR
WAK1 qF	5'-ACAGCACTTGTCTCGATTCT-3'	Quantitative RT-PCR
WAK1 qR	5'-TCTTTACGCTTGCAGCTCAT-3'	Quantitative RT-PCR
LURP1 qF	5'-CTCGACGACTCTTGTGTTGTCTAC-3'	Quantitative RT-PCR
LURP1 qR	5'-GCTAAGGGCATGTGTTTGTATTTA-3'	Quantitative RT-PCR
LOX2 qF	5'-GTACGTCTGACGATACC-3'	Quantitative RT-PCR
LOX2 qR	5'-TCTGGCGACTCATAGAA-3'	Quantitative RT-PCR
PRX34 qF	5'-GTTGCTCTCTCCGGTGGTC-3'	Quantitative RT-PCR
PRX34 qR	5'-TAGGGTCGGGTAAACCTGTG-3'	Quantitative RT-PCR
HR4 qF	5'-CATCTCGAGAGACGAGAGCTAA-3'	Quantitative RT-PCR
HR4 qR	5'-CTGAAGCCGTCGTAAATGACTT-3'	Quantitative RT-PCR
PIP3 qF	5'-AGAAGTGAGCGAAGAAGGCAA-3'	Quantitative RT-PCR
PIP3 qR	5'-CAAGCGATACCAAGTAAACCA-3'	Quantitative RT-PCR
GASA4 qF	5'-CCATCGGAATGTGATAGGAGG-3'	Quantitative RT-PCR
GASA4 qR	5'-CCAGTTGTTGTAGCAGGAGCA-3'	Quantitative RT-PCR
IAA19 qF	5'-GGACTCGGGCTTGAGATAACG-3'	Quantitative RT-PCR
IAA19 qR	5'-TTCACATACCCTAACCCCACTT-3'	Quantitative RT-PCR
GUS qF	5'-GTAGAAACCCCAACCCGTGAA-3'	Quantitative RT-PCR
GUS qR	5'-ACCCACACTTTGCCGTAATGA-3'	Quantitative RT-PCR
actin2 qF	5'-CGCCATCCAAGCTGTTCTC-3'	Quantitative RT-PCR
actin2 qR	5'-TCACGTCCAGCAAGGTCAAG-3'	Quantitative RT-PCR
